# Supplementary material for: Chemical Mutagenesis and Fluorescence-Based High-Throughput Screening for Enhanced Accumulation of Carotenoids in a Model Marine Diatom Phaeodactylum tricornutum
Source: Mar Drugs. 2018 Aug 4;16(8):272. doi: 10.3390/md16080272 (PMC6117690; doi:10.3390/md16080272)
Supplement: Supplementary file 1 [file marinedrugs-16-00272-s001.zip]

Archive with 4 entries (4 files):
- Supplementary Figures.pdf
- Supplementary Table 1.pdf
- Supplementary Table 2.pdf
- Supplementary Table 3.pdf
